# Supplementary material for: Rapid and Highly Sensitive Detection of Ricin in Biological Fluids Using Optical Modulation Biosensing
Source: Biosensors (Basel). 2025 May 6;15(5):295. doi: 10.3390/bios15050295 (PMC12109947; doi:10.3390/bios15050295)
Supplement: Supplementary file 1 [file biosensors-15-00295-s001.zip]

Archive with 1 entries (1 files):
- biosensors-3562297-supplementary.pdf
